# Supplementary material for: Rodent-Borne Orthohantaviruses in Vietnam, Madagascar and Japan
Source: Viruses. 2021 Jul 12;13(7):1343. doi: 10.3390/v13071343 (PMC8310111; doi:10.3390/v13071343)
Supplement: Supplementary file 1 [file viruses-13-01343-s001.zip]

Archive with 4 entries (4 files):
- TableS/Supplementary Tables1.pdf
- TableS/Supplementary TablesR3.pdf
- TableS/Supplementary TablesR3.xlsx
- TableS/Supplementary TablesRS2.pdf
