# Supplementary material for: Rodent-Borne Orthohantaviruses in Vietnam, Madagascar and Japan
Source: Viruses. 2021 Jul 12;13(7):1343. doi: 10.3390/v13071343 (PMC8310111; doi:10.3390/v13071343)
Supplement: Supplementary file 1 [file viruses-13-01343-s001.zip › TableS/Supplementary TablesR3.xlsx]

## Sheet: Supplementary Table S1
Supplementary Table S1: Oligonucleotide primers for amplification of the S, M and L segments of rodent-borne hantaviruses
Primer	Segment	5' to 3'	Polarity
OSM55	S/M/L	TAGTAGTAGACTCC	+/-
PHS-5endF	S	TAGTAGTAGACTCCTTRAARAGC	+
S437F	S	SWGGTCARACTGCHRAYTGG	+
H4S-509R	S	AATCCTTGTCCCTTTGTTGTCC	-
Cro2F	S	AGYCCIGTIATGRGWGTIRTYGG	+
HTN-S4	S	GAIIGITGTCCACCAACATG	-
HTS-1032F	S	CAGGIATGGCAGARYTIGGIGC	+
Cro2R	S	AIGAYTGRTARAAIGAIGAYTTYTT	-
JJUVS-1233R	S	TCACCMAGRTGRAAGTGRTCIAC	-
HTN-S6	S	AGCTCIGGATCCATITCATC	-
SAS-1248F	S	CAYCTKGGTGAYGATATGGAYCC	+
HTS-3R	S	TAGTAGTAIGCTCCYT	-
Rm-225F	M	CCYGARAGTTCTTGTAAYATGG	+
MG373M-541R	M	GCKACAATRCARCTYTTCATC	-
OSV697F	M	GGACCAGGTGCADCTTGTGAAGC	+
MKWM-917R	M	TRTCATGATCTTCICCATRTGG	-
PUUM-1064F	M	GATGAYCCTGTRTATRTITGGGC	+
T-M1199F	M	TAAVTTCAMCAACATGTCT	+
COM-1257R	M	CCICCYTCWGCAAAIGCITCACA	-
PUUM-1331R	M	TYAYTTGYTGYTCWGCACCACG	-
T-M1485R	M	CCAGCCAAARCARAATGT	-
HTM-1490F	M	TGTGTICCWGGITTYCATGGIT	+
PUUM-2064R	M	CCWGADCCATGKGCWGTATCWG	-
SHM-2371F	M	TGYAACCCIGTIGATTGYCCWGG	+
HTM-2409R	M	CCACAIGCWGTRCAICCWGT	-
MKWM-2631R	M	CATGATRTCICCAGGRTCICC	-
TM-2957R	M	GAACCCCADGCCCCITCYAT	-
SMGM-3142F	M	AGRGGTGGACATAGTGGSTC	+
HTM-3211R	M	CCRSWATGICCICCTTTICC	-
PHM-3endR	M	TAGTAGTAGACTCCGCAAGAA	+/-
HNL-5F	L	TAGTAGTAKACTCCSKRA	+
SL-513F	L	GTIGTIGCAGTIAGGACWGATGG	+
PUUL-854F	L	GGGAGGARGAAGARATMCATGC	+
CS-L-2319R	L	CTTCYTCATTYACATTMCCATG	-
PUUL-2332R	L	TYCTDGCCCAYTCAACYGTYTC	+
HAN-L-F1	L	ATGTAYGTBAGTGCWGATGC	+
HAN-L-F2	L	TGCWGATGCHACIAARTGGTC	+
HTL-2971R	L	CWGGWGACCAYTTIGTDGCATC	-
HAN-L-R2	L	GCRTCRTCWGARTGRTGDGCAA	-
HAN-L-R1	L	AACCADTCWGTYCCRTCATC	-
RL-3881R	L	ATRGACATKGCTCCACTKCCAC	-
RL-4058R	L	CGITCATGYTGAAAIRTNTCATCAGA	-
HNL-4773F	L	RGGDACRGCWGAAGCWATWTGTG	+
CR-L-5461F	L	CTGAIKCWGGITTTGARTGGGG	+
CR-L-6339R	L	GAATCAGGWARKACATCTTCHGG	-
HNL-3R	L	TAGTAGTAKGCTCCG	-
Abbreviations: A, Adenine; B, C or G or T; C, Cytosine; D, A or G or T; G, Guanine; H, A or C or T; I, Inosine; K, G or T; M, A or C; N, any nucleotide; R, A or G; S, G or C; T, Thymine; V, A or C or G; W, A or T; Y, C or T.

## Sheet: Supplementary Table S2
Supplementary Table S2. GenBank accession numbers and host information for rodent-borne hantaviruses included in genetic and phylogenetic analysis.
Virus Name	Strain Name	Country	S segment length for analysis accession no.	M segment length for analysis accession no.	L segment length for analysis accession no.	Host species	CYTB accession no.	COI accession no.
Hantaan orthohantavirus	VN3973M589	Vienam	1290-nt MZ343363	2922-nt MZ343364	6456-nt MZ343365	Niviventer cf. confucianus	MZ356208	MZ356220
Hantaan orthohantavirus	VN4004M620	Vietnam	1290-nt MZ343366	3212-nt MZ343367	6456-nt MZ343368	Niviventer cf. confucianus	MZ356209	MZ356221
Thailand orthohantavirus	MDG3887MG9	Madagascar	1290-nt MZ343360	3402-nt MZ343361	6456-nt MZ343362	Rattus rattus	LC147016	MK410392
Puumala orthohantavirus	JA3011KTF49	Japan	240-nt MZ343341	223-nt MZ505035	2429-nt MZ343342	Myodes rufocanus bedfordiae	LC406450	MZ356210
Puumala orthohantavirus	JA3028KTF66	Japan	237-nt MZ343343	223-nt MZ505036	2566-nt MZ343344	Myodes rufocanus bedfordiae	MZ356199	MZ356211
Puumala orthohantavirus	JA3120KTF116	Japan	235-nt MZ343345	ND	3602-nt MZ343346	Myodes rufocanus bedfordiae	MZ356200	MZ356212
Puumala orthohantavirus	JA3122KTF118	Japan	ND	ND	349-nt MZ343347	Myodes rufocanus bedfordiae	MZ356201	MZ356213
Puumala orthohantavirus	JA4032KTF597	Japan	831-nt MZ343348	ND	1169-nt MZ343349	Myodes rufocanus bedfordiae	MZ356202	MZ356214
Puumala orthohantavirus	JA4277KTF-637	Japan	ND	223-nt MZ505037	349-nt MZ343350	Myodes rufocanus bedfordiae	MZ356203	MZ356215
Puumala orthohantavirus	JA5171KTF862	Japan	220-nt MZ343351	ND	349-nt MZ343352	Myodes rufocanus bedfordiae	MZ356204	MZ356216
Puumala orthohantavirus	JA5277KTF945	Japan	231-nt MZ343355	ND	349-nt MZ343356	Myodes rufocanus bedfordiae	MZ356205	MZ356217
Puumala orthohantavirus	JA6551KTF153	Japan	704-nt MZ343357	1275-nt MZ505038	1011-nt MZ343358	Myodes rufocanus bedfordiae	MZ356206	MZ356218
Puumala orthohantavirus	UA1818B74	Japan	697-nt MZ343339	223-nt MZ505034	2596-nt MZ343340	Apodemus speciosus	MK410319	MK410366
Puumala orthohantavirus	JA6557KTF159	Japan	ND	824-nt MZ343359	ND	Apodemus speciosus	MZ356207	MZ356219
Puumala orthohantavirus	JA5274KTF935	Japan	808-nt MZ343353	ND	375-nt MZ343354	Apodemus argenteus	MK410343	MK410423
ND: not detected

## Sheet: Supplementary Table S3
Supplementary Table S3. GenBank accession numbers and species information for phylogenetic analysis.
Soecies	Clone	Country	CYTB accession number
Suncus murinus	NP6362	Nepal	MT344840
Hipposideros pomona	VN1982B4	Vietnam	JX912954
Eliurus majori		Madagascar	AF160549
Stenocephalemys albipes		Ethiopia	AF518346
Hylomyscus simus		Guinea	DQ212188
Apodemus flavicollis		Greece	JF819967
Apodemus peninsulae		South Korea	AB073811
Apodemus agrarius		South Korea	AB303225
Apodemus argenteus	JA5274KTF935	Japan	MK410343
Apodemus speciosus	UA1818B74	Japan	MK410319
Apodemus speciosus	JA6557KTF159	Japan	MZ356207
Rattus norvegicus		South Korea	AB355903
Bandicota indica		Thailand	KJ592782
Rattus rattus	MDG3887MG9	Madagascar	LC147016
Rattus rattus	MDG4084	Madagascar	MZ361584
Niviventer cf. confucianus	VN3973	Vietnam	MZ356208
Niviventer cf. confucianus	VN4004	Vietnam	MZ356209
Niviventer confucianus		China	KY304471
Myodes regulus		South Korea	NC_016427
Myodes rufocanus bedfordiae	KT3011KTF49	Japan	LC406450
Myodes rufocanus bedfordiae	KT3028KTF66	Japan	MZ356199
Myodes rufocanus bedfordiae	KT3120KTF116	Japan	MZ356200
Myodes rufocanus bedfordiae	JA4032KTF597	Japan	MZ356202
Myodes rufocanus bedfordiae	JA4034KTF599	Japan	MZ356222
Myodes rufocanus bedfordiae	JA4277KTF-637	Japan	MZ356203
Myodes rufocanus bedfordiae	JA5171KTF862	Japan	MZ356204
Myodes rufocanus bedfordiae	KT5277KTF945	Japan	MZ356205
Myodes rufocanus bedfordiae	JA6551KTF153	Japan	MZ356206
Myodes rufocanus bedfordiae	Kamiiso	Japan	LC416891
Myodes rufocanus bedfordiae	Kitahiyama	Japan	AB675420
Myodes rufocanus	MrOlhon109	Russia	KP859520
Myodes rufocanus	AF15465	Russia	AY309415
Myodes glareolus		Finland	JX477304
Microtus oeconomus		Russia	AY305050
Microtus arvalis		Finland	AY220770
Microtus obscurus		China	MN183143
Microtus pennsylvanicus		US	AF119279
Microtus californicus		US	AF163891
Oligoryzomys longicaudatus		Chile	AF346566
Peromyscus maniculatus		US	AF119261
Eothenomys eleusis	FG10	China	KT899700
Sigmodon alstoni	T2140	Venezuela	AF293396
Microtus oeconomus	3277_McCarthy		AY305153
Microtus agrestis	England 5	England	AY167191
Microtus agrestis	Germany 4	Germany	GU563294
